# Supplementary material for: Genome-scale study of the importance of binding site context for transcription factor binding and gene regulation
Source: BMC Bioinformatics. 2008 Nov 17;9:484. doi: 10.1186/1471-2105-9-484 (PMC2629780; doi:10.1186/1471-2105-9-484)
Supplement: Additional file 1 — Analysis of motif context in promoters bound by transcription factors. The data provided show the results of Context finder for all motif – experiment pairs from the DNA binding data. For each such pair the following values are provided: significance of orientation bias (p-value), significance of location bias (p-value), dispersion and the number of selected promoters. The results in this file are summarized in the first row of Table 1. [file 1471-2105-9-484-S1.xls]

## Sheet: harbison_pvals
	orientation bias p-value	location bias p-value	dispersion	nr selected promoters
ABF1_Lee reduce ( cgtnnnnnntga ) in ABF1_YPD	1	5.08444e-10	0.430601	547
ABF1_Kellis ( ycgtnnnnmrygay ) in ABF1_YPD	1	0.395596	0.752812	547
ADR1_SCPD ( tctcc ) in INO4_YPD	1	0.310041	1.09603	194
ATF1_SCPD ( acgtca ) in SKO1_YPD	1	0.0697743	0.731629	93
BAS1_Lee reduce ( tgactcc ) in BAS1_YPD	1	0.124769	1.21997	89
CAT8_Boer reduce ( ccgnnnnnccg ) in SUT1_YPD	1	0.581165	1.02947	172
CBF1/PHO4_Kellis ( rtcacgtgv ) in CBF1_YPD	1	0.841413	1.12852	112
CBF1/PHO4_Kellis ( rtcacgtgv ) in MET4_YPD	1	0.310041	0.603382	58
CBF1/PHO4_Kellis ( rtcacgtgv ) in TYE7_YPD	1	0.0788547	0.334105	105
CIN5_Lee reduce ( mttayrtaak ) in CIN5_YPD	1	5.31568e-06	4.33294e-11	274
CPF1_SCPD ( tcacgtg ) in CBF1_YPD	1	0.303107	0.445603	112
CPF1_SCPD ( tcacgtg ) in MET4_YPD	1	0.0413986	0.598276	58
CPF1_SCPD ( tcacgtg ) in TYE7_YPD	1	0.116291	0.264811	105
FKH1_lee reduce ( gtaaaca ) in FKH1_YPD	1	0.428953	0.390955	284
FKH1_lee reduce ( gtaaaca ) in FKH2_YPD	1	0.395596	0.65808	216
FKH1_lee reduce ( gtaaaca ) in NDD1_YPD	1	0.514497	0.567246	185
FKH1/2_Kellis ( ttgtttacnttt ) in FKH1_YPD	1	0.85172	0.849854	284
FKH1/2_Kellis ( ttgtttacnttt ) in FKH2_YPD	1	0.612567	0.620178	216
GCN4_Lee reduce ( gagtca ) in BAS1_YPD	1	0.0579295	1.54661	89
GCN4_Lee reduce ( gagtca ) in GCN4_YPD	1	0.00193546	0.276348	143
GCN4_lee reduce ( tgactca ) in GCN4_YPD	1	0.0575542	0.492736	143
GCN4_Kellis ( atgactcwt ) in GCN4_YPD	1	0.203497	0.470213	143
GCR1_SCPD ( cwtcc ) in FHL1_YPD	1	3.75068e-06	1.87608	207
HAP1_SCPD ( cggnnntancgg ) in HAP1_YPD	1	0.370314	0.514046	215
HAP4_lee reduce ( ccaatca ) in HAP4_YPD	1	0.00080632	1.98069	125
INO_SCPD ( atgtgaaww ) in INO2_YPD	1	0.514497	1.82651	114
INO_SCPD ( atgtgaaww ) in INO4_YPD	1	0.23223	0.908855	194
INO4_lee reduce ( gcaygtg ) in CBF1_YPD	1	0.328332	1.13231	112
INO4_lee reduce ( gcaygtg ) in INO2_YPD	1	0.793314	0.758198	114
INO4_lee reduce ( gcaygtg ) in INO4_YPD	1	0.328332	1.25276	194
INO4_lee reduce ( gcaygtg ) in MET4_YPD	1	0.31757	0.651897	58
MBP1_lee reduce ( acgcgt ) in MBP1_YPD	1	0.000826947	3.80648e-16	227
MBP1_lee reduce ( acgcgt ) in SWI4_YPD	1	1.61647e-13	4.33321e-11	252
MBP1_lee reduce ( acgcgt ) in SWI6_YPD	1	6.45476e-06	4.33286e-11	229
MBP1_Kellis ( tkacgcgtt ) in MBP1_YPD	1	0.303107	0.703954	227
MCM1_lee reduce ( tccnnnnnngga ) in MCM1_YPD	1	9.93613e-07	4.33293e-11	163
MCM1_SCPD ( ccnnnwwrgg ) in MCM1_YPD	1	0.116291	0.550728	163
MCM1_SCPD ( ccnnnwwrgg ) in NDD1_YPD	1	0.074348	1.21464	185
MCM1_SCPD ( ccnnnwwrgg ) in SKN7_YPD	1	0.807413	0.447066	163
MCM1_SCPD ( ccnnnwwrgg ) in SWI4_YPD	1	0.0017287	1.51474	252
MCM1_SCPD ( ccnnnwwrgg ) in SWI6_YPD	1	0.00196006	1.58002	229
meiosis_Kellis ( tsggcggctaww ) in UME6_YPD	1	0.382992	1.06347	298
MIG1_migmig reduce ( cggggta ) in RAP1_YPD	1	0.151506	2.02727	408
MSE_SCPD ( crcaaaw ) in SUM1_YPD	1	0.0521528	1.9078	121
MSN2-4_ESR reduce ( agggg ) in CIN5_YPD	1	0.316342	1.26003	274
MSN2-4_ESR reduce ( agggg ) in YAP6_YPD	1	0.355878	0.421438	167
NBF_SCPD ( atgygraww ) in INO4_YPD	1	0.105967	1.34942	194
Novel Filamenat_Kellis ( TYCGKRM ) in FHL1_YPD	1	0.00413763	1.23009	207
Novel Filamenat_Kellis ( TYCGKRM ) in RAP1_YPD	1	0.0576908	0.805393	408
Novel Filamenat_Kellis ( gcccgg ) in SKN7_YPD	1	0.140733	1.92797	163
Novel Filamenta_Kellis ( scgnhggs ) in HAP1_YPD	1	0.699561	2.64755	215
Novel Filamenta_Kellis ( scgnhggs ) in RAP1_YPD	1	0.841413	0.500453	408
Novel Filamenta_Kellis ( scgnhggs ) in SWI4_YPD	1	0.122648	0.532668	252
Novel Filamenta_Kellis ( scgnhggs ) in UME6_YPD	1	0.524395	0.579605	298
Novel Filamenta_Kellis ( yccgsggs ) in UME6_YPD	1	0.0567471	1.65741	298
NRG1_lee reduce ( aggcaca ) in NRG1_YPD	1	0.261319	1.30433	135
NRG1_lee reduce ( aggcaca ) in PHD1_YPD	1	0.116053	1.97687	166
PHO4_SCPD ( cacgtk ) in CBF1_YPD	1	0.000676201	0.218734	112
PHO4_SCPD ( cacgtk ) in TYE7_YPD	1	0.0132182	0.109686	105
PHO4_YPD ( cacgtg ) in CBF1_YPD	1	0.0077285	3.23551e-15	112
PHO4_YPD ( cacgtg ) in INO4_YPD	1	0.921185	-3.42583e-15	194
PHO4_YPD ( cacgtg ) in MET4_YPD	1	0.0111811	4.33286e-11	58
PHO4_YPD ( cacgtg ) in TYE7_YPD	1	0.014805	6.09036e-15	105
Put3_Kellis ( YCSknnnnnnnnnKCGG ) in UME6_YPD	1	0.0905876	0.885713	298
PUT3_SCPD ( cggnnnnnnnnnnccg ) in PUT3_YPD	1	0.0488693	4.78208e-11	63
RAP1_YPD ( ccrtaca ) in FHL1_YPD	1	1.05578e-11	1.13317	207
RAP1_YPD ( ccrtaca ) in GAT3_YPD	1	1.05578e-11	1.47734	176
RAP1_YPD ( ccrtaca ) in PDR1_YPD	1	8.89957e-05	0.291955	162
RAP1_YPD ( ccrtaca ) in RAP1_YPD	1	0.00419402	2.0286	408
RAP1_YPD ( ccrtaca ) in RGM1_YPD	1	4.83918e-06	1.0725	106
RAP1_YPD ( ccrtaca ) in YAP5_YPD	1	1.17308e-09	1.20047	167
RAP1_SCPD ( rmaccca ) in FHL1_YPD	1	3.96529e-05	1.54422	207
RAP1_SCPD ( rmaccca ) in GAT3_YPD	1	0.0696741	2.04388	176
RAP1_SCPD ( rmaccca ) in RAP1_YPD	1	0.00873616	1.11118	408
rCAR1_SCPD ( agccgcsa ) in UME6_YPD	1	0.370314	0.288458	298
REB1_lee reduce ( ttacccg ) in REB1_YPD	1	0.25469	0.354	278
REB1_lee reduce ( ttacccg ) in UME6_YPD	1	0.150848	0.463244	298
REB1_lee reduce ( ttacccg ) in YDR026c_YPD	1	0.0788547	1.58281	68
REB1_Kellis ( rttacccgrm ) in REB1_YPD	1	0.734933	1.7476	278
REB1_SCPD ( yyacccg ) in REB1_YPD	1	0.25469	0.720099	278
REB1_SCPD ( yyacccg ) in UME6_YPD	1	0.25469	0.780803	298
REB1_SCPD ( yyacccg ) in YDR026c_YPD	1	0.0474512	1.74247	68
RLM1_boorsma reduce ( tawwwwtagm ) in RLM1_YPD	1	0.0234994	0.795526	120
RLM1_lee reduce ( ctawwwwtag ) in RLM1_YPD	1	0.00183493	4.3329e-11	120
SFF_SCPD ( gtmaacaa ) in FKH1_YPD	1	0.676608	0.258942	284
SFF_SCPD ( gtmaacaa ) in FKH2_YPD	1	0.225609	0.441516	216
sporulation_chu reduce ( ttgtgtc ) in SUM1_YPD	1	0.514497	2.23827	121
sporulation_chu reduce ( ccacag ) in MET4_YPD	1	0.675639	1.02525	58
sporulation_chu reduce ( gcggcta ) in UME6_YPD	1	0.331789	0.418209	298
STE12_lee reduce ( tgaaaca ) in DIG1_YPD	1	0.0190176	0.326208	109
STE12_lee reduce ( tgaaaca ) in STE12_YPD	1	0.00311588	0.193701	130
SWI4_lee reduce ( tttcgcg ) in MBP1_YPD	1	0.00196006	0.424696	227
SWI4_lee reduce ( tttcgcg ) in STB1_YPD	1	0.0488693	0.992867	89
SWI4_lee reduce ( tttcgcg ) in SWI4_YPD	1	0.00017027	1.74032	252
SWI4_lee reduce ( tttcgcg ) in SWI6_YPD	1	0.000244304	1.1762	229
SWI4_lee reduce ( crcgaaa ) in MBP1_YPD	1	0.0077285	1.34851	227
SWI4_lee reduce ( crcgaaa ) in SWI4_YPD	1	0.0488693	2.07445	252
SWI4_lee reduce ( crcgaaa ) in SWI6_YPD	1	3.13617e-05	1.80408	229
telo?_lee reduce ( cacacac ) in ACE2_YPD	0.812549	0.0310076	1.70599	145
telo?_lee reduce ( cacacac ) in MBP1_YPD	1	0.0344497	1.80682	227
Unknown_Kellis ( CGGnnnnnnnnnnnnnKCGV ) in SKN7_YPD	1	0.698568	1.29862	163
Unknown_Kellis ( CGCnnnnnnnnnnnnnnBCGB ) in SKN7_YPD	1	0.0125436	0.990307	163
Unknown_Kellis ( CGCnnnnnnnnnnnnnnBCGB ) in SWI4_YPD	1	0.355878	0.636137	252
Unknown_Kellis ( SCGKnnnnKCGD ) in SKN7_YPD	1	0.126607	1.00886	163
Unknown_Kellis ( SCGKnnnnKCGD ) in SWI4_YPD	1	0.941703	1.48115	252
Unknown_ ( tccgyggr ) in CIN5_YPD	1	0.0474512	0.650736	274
Unknown_ ( tccgyggr ) in YAP6_YPD	1	0.511415	0.818972	167
Unknown_reduce ( ccgnnnnnnnccg ) in CIN5_YPD	1	0.122648	0.468045	274
Unknown_reduce ( ccgnnnnnnnccg ) in UME6_YPD	1	0.85172	0.551305	298
Unknown_Kellis ( ctcsgcs ) in UME6_YPD	1	0.941703	0.213384	298
Unknown_Kellis ( tgnkagcgccg ) in SNT2_YPD	1	0.074348	7.56867e-11	71
YAP1_lee reduce ( ttastaa ) in CAD1_YPD	1	0.000697648	4.33324e-11	68
YAP5_lee reduce ( tcggcgg ) in RAP1_YPD	1	0.000334452	1.63044	408
YAP5_lee reduce ( tcggcgg ) in UME6_YPD	1	0.502024	0.53705	298
YAP5_lee reduce ( tcggcgg ) in YAP5_YPD	0.0879202	0.0148949	1.61409	167
ABF1_Kellis ( ycgtnnnnmrygay ) in RPN4_H2O2Lo	1	0.866858	1.08352	177
ADR1_SCPD ( tctcc ) in DAL81_SM	1	0.0899964	0.579593	181
ADR1_SCPD ( tctcc ) in UME6_H2O2Hi	1	0.343616	0.958026	373
ADR1_SCPD ( tctcc ) in SOK2_BUT14	1	8.04229e-05	1.82541	211
AP-1_SCPD ( ttantaa ) in YAP7_H2O2Hi	1	1.10145e-05	2.11894e-14	276
AP-1_SCPD ( ttantaa ) in YAP1_H2O2Lo	1	1.99442e-10	5.90004e-15	125
AP-1_SCPD ( ttantaa ) in YAP7_H2O2Lo	1	3.86712e-09	2.36636e-14	243
CAT8_Boer reduce ( ccgnnnnnccg ) in NRG1_H2O2Hi	1	0.866858	2.10841	274
CBF1/PHO4_Kellis ( rtcacgtgv ) in CBF1_SM	1	0.717519	0.953415	365
CBF1/PHO4_Kellis ( rtcacgtgv ) in MET32_SM	1	0.000580928	0.26371	91
CIN5_Lee reduce ( mttayrtaak ) in CIN5_H2O2Hi	1	9.89001e-05	4.33292e-11	177
CIN5_Lee reduce ( mttayrtaak ) in CIN5_H2O2Lo	1	0.0183928	7.61295e-16	315
CPF1_SCPD ( tcacgtg ) in CBF1_SM	1	0.0269008	0.70784	365
CPF1_SCPD ( tcacgtg ) in MET32_SM	1	2.80291e-05	0.332474	91
FKH1_lee reduce ( gtaaaca ) in FKH2_H2O2Hi	1	0.301083	0.647762	331
FKH1_lee reduce ( gtaaaca ) in FKH2_H2O2Lo	1	0.300433	1.4224	67
FKH1/2_Kellis ( ttgtttacnttt ) in FKH2_H2O2Hi	1	0.980804	2.11258	331
GAL4_lee reduce ( cggnnnnnnnnnnnccg ) in GAL4_GAL	1	0.021429	4.33285e-11	125
GAL4_lee reduce ( cggnnnnnnnnnnnccg ) in GAL4_RAFF	1	0.00595315	3.18787e-11	71
GCN4_Lee reduce ( gagtca ) in GCN4_SM	1	1.0068e-08	1.11985	345
GCN4_Lee reduce ( gagtca ) in LEU3_SM	0.423217	0.48524	1.43542	138
GCN4_Lee reduce ( gagtca ) in DAL81_RAPA	1	0.0807763	1.65007	200
GCN4_Lee reduce ( gagtca ) in GCN4_RAPA	1	1.53004e-06	1.6275	324
GCN4_lee reduce ( tgactca ) in GCN4_SM	1	0.000365579	1.45733	345
GCN4_lee reduce ( tgactca ) in DAL81_RAPA	1	0.16574	1.55308	200
GCN4_lee reduce ( tgactca ) in GCN4_RAPA	1	0.00869958	1.42886	324
GCN4_Kellis ( atgactcwt ) in GCN4_SM	1	0.0700014	0.992704	345
GCN4_Kellis ( atgactcwt ) in GCN4_RAPA	1	0.0863713	0.441086	324
GCR1_SCPD ( cwtcc ) in FHL1_SM	1	6.945e-07	1.18269	287
GCR1_SCPD ( cwtcc ) in FHL1_RAPA	1	0.0072137	2.11964	214
GCR1_SCPD ( cwtcc ) in FHL1_H2O2Hi	1	0.00385837	1.47712	186
HAP4_lee reduce ( ccaatca ) in HAP2_RAPA	1	0.130592	1.03788	101
HSF1_lee reduce ( ttctrgaa ) in HSF1_H2O2Hi	1	2.48818e-06	0.23485	324
HSF1_lee reduce ( ttctrgaa ) in HSF1_H2O2Lo	1	2.18152e-08	0.126312	179
HSF1_lee reduce ( gaannttcnngaa ) in HSF1_H2O2Hi	1	0.739514	2.69926	324
HSF1_lee reduce ( gaannttcnngaa ) in HSF1_H2O2Lo	1	0.747106	2.56054	179
HSF1_lee reduce ( gaannttcnngaa ) in MSN2_H2O2Lo	1	0.00991531	0.267655	140
HSF1_lee reduce ( gaannttcnngaa ) in MSN2_Acid	1	0.206817	1.74838	145
HSF1_lee reduce ( tctagaa ) in HSF1_H2O2Hi	1	0.000452001	0.517517	324
HSF1_lee reduce ( tctagaa ) in HSF1_H2O2Lo	1	3.93945e-05	0.416635	179
HSTF_SCPD ( ttcnngaa ) in HSF1_H2O2Hi	1	0.000217177	-1.26883e-16	324
HSTF_SCPD ( ttcnngaa ) in HSF1_H2O2Lo	1	6.00437e-09	1.14194e-15	179
INO4_lee reduce ( gcaygtg ) in CBF1_SM	1	0.160466	1.08272	365
INO4_lee reduce ( gcaygtg ) in PHO4_Pi-	1	0.694272	0.836339	116
Leu3_Kellis ( ccsgtancgg ) in LEU3_SM	1	0.538752	0.399916	138
MBP1_lee reduce ( acgcgt ) in MBP1_H2O2Hi	1	4.93216e-11	-7.93016e-16	362
MBP1_lee reduce ( acgcgt ) in MBP1_H2O2Lo	1	5.55866e-08	3.18806e-11	127
MBP1_Kellis ( tkacgcgtt ) in MBP1_H2O2Hi	1	0.717519	1.09058	362
MBP1_Kellis ( tkacgcgtt ) in MBP1_H2O2Lo	1	0.15275	1.88331	127
MCM1_Kellis ( tkcccnnnnggg ) in FHL1_H2O2Hi	1	0.0746795	0.990114	186
MCM1_lee reduce ( tccnnnnnngga ) in ARG80_SM	1	0.00658462	5.0753e-15	141
MCM1_lee reduce ( tccnnnnnngga ) in MCM1_Alpha	1	0.000109988	4.33233e-11	157
MCM1_lee reduce ( tccnnnnnngga ) in ASH1_BUT14	1	0.240528	4.33297e-11	168
MCM1_lee reduce ( tccnnnnnngga ) in SOK2_BUT14	1	0.0240554	2.79142e-15	211
MCM1_SCPD ( ccnnnwwrgg ) in FKH2_H2O2Hi	1	0.021149	0.682153	331
MCM1_SCPD ( ccnnnwwrgg ) in MBP1_H2O2Hi	1	2.71906e-06	0.451437	362
MCM1_SCPD ( ccnnnwwrgg ) in NRG1_H2O2Hi	1	0.100987	0.687489	274
MCM1_SCPD ( ccnnnwwrgg ) in SKN7_H2O2Lo	1	0.0658738	1.09507	288
MCM1_SCPD ( ccnnnwwrgg ) in MSN2_Acid	1	0.366042	0.875029	145
MCM1_SCPD ( ccnnnwwrgg ) in MCM1_Alpha	1	0.0118615	0.868042	157
meiosis_Kellis ( tsggcggctaww ) in UME6_H2O2Hi	1	0.17619	0.873725	373
MIG1_Kellis ( TWCCCCM ) in UME6_H2O2Hi	1	0.204623	1.96623	373
MSN2-4_ESR reduce ( agggg ) in DAL81_SM	1	0.0604524	1.66639	181
MSN2-4_ESR reduce ( agggg ) in MOT3_H2O2Hi	1	0.508024	1.38989	114
MSN2-4_ESR reduce ( agggg ) in NRG1_H2O2Hi	1	0.0899964	0.260963	274
MSN2-4_ESR reduce ( agggg ) in CIN5_H2O2Lo	1	0.0863713	0.289554	315
MSN2-4_ESR reduce ( agggg ) in SKN7_H2O2Lo	1	0.185974	0.979163	288
MSN2-4_ESR reduce ( agggg ) in SOK2_BUT14	1	0.035849	1.05006	211
Novel Facilitat_Kellis ( CCGAnnnTCGG ) in PHO2_H2O2Hi	1	0.408589	4.78196e-11	143
Novel Filamenat_Kellis ( TYCGKRM ) in FHL1_SM	1	0.0245055	0.709682	287
Novel Filamenat_Kellis ( TYCGKRM ) in RAP1_SM	1	0.203164	1.21033	387
Novel Filamenat_Kellis ( TYCGKRM ) in FHL1_RAPA	1	0.0604524	0.749902	214
Novel Filamenat_Kellis ( TYCGKRM ) in FHL1_H2O2Hi	1	0.209622	1.9886	186
Novel Filamenat_Kellis ( gcccgg ) in GLN3_SM	1	0.300433	1.06339	140
Novel Filamenta_Kellis ( scgnhggs ) in DAL81_SM	1	0.00492482	0.387585	181
Novel Filamenta_Kellis ( scgnhggs ) in FHL1_SM	1	0.154773	0.935596	287
Novel Filamenta_Kellis ( scgnhggs ) in RAP1_SM	1	0.629704	0.46408	387
Novel Filamenta_Kellis ( scgnhggs ) in FHL1_RAPA	1	0.853885	2.70019	214
Novel Filamenta_Kellis ( scgnhggs ) in FHL1_H2O2Hi	1	0.492526	1.58171	186
Novel Filamenta_Kellis ( scgnhggs ) in NRG1_H2O2Hi	1	0.0629517	1.4369	274
Novel Filamenta_Kellis ( scgnhggs ) in ROX1_H2O2Hi	1	0.0116391	1.3383	216
Novel Filamenta_Kellis ( scgnhggs ) in UME6_H2O2Hi	1	0.508024	1.22876	373
Novel Filamenta_Kellis ( scgnhggs ) in SOK2_BUT14	1	0.0630773	0.549772	211
Novel Filamenta_Kellis ( scgnhggs ) in PHD1_BUT90	1	0.203298	0.76066	215
Novel Filamenta_Kellis ( yccgsggs ) in UME6_H2O2Hi	1	0.668156	1.0934	373
OSMO sorbitol_sorbitol reduce ( tatgacg ) in NRG1_H2O2Hi	1	0.158193	1.07704	274
PDR3_SCPD ( tccgygga ) in SOK2_BUT14	1	0.0141452	0.479852	211
PHO4_SCPD ( cacgtk ) in CBF1_SM	1	8.50647e-12	0.46346	365
PHO4_SCPD ( cacgtk ) in MBP1_H2O2Hi	1	0.184117	0.958762	362
PHO4_SCPD ( cacgtk ) in PHO4_Pi-	1	0.150658	0.239374	116
PHO4_YPD ( cacgtg ) in CBF1_SM	1	4.59904e-08	-2.7597e-15	365
PHO4_YPD ( cacgtg ) in MET32_SM	1	1.0068e-08	3.18857e-11	91
PHO4_YPD ( cacgtg ) in PHO4_Pi-	1	0.243907	-1.9984e-15	116
Put3_Kellis ( YCSknnnnnnnnnKCGG ) in UME6_H2O2Hi	1	0.209622	0.869933	373
RAP1_YPD ( ccrtaca ) in FHL1_SM	1	1.01471e-09	1.85731	287
RAP1_YPD ( ccrtaca ) in RAP1_SM	1	1.56232e-06	1.96048	387
RAP1_YPD ( ccrtaca ) in SFP1_SM	1	2.71906e-06	1.91735	114
RAP1_YPD ( ccrtaca ) in FHL1_RAPA	1	2.5532e-11	1.8423	214
RAP1_YPD ( ccrtaca ) in FHL1_H2O2Hi	1	1.17478e-08	0.938201	186
RAP1_SCPD ( rmaccca ) in FHL1_SM	1	2.52793e-05	1.37652	287
RAP1_SCPD ( rmaccca ) in RAP1_SM	1	3.12148e-05	1.85937	387
RAP1_SCPD ( rmaccca ) in SFP1_SM	1	8.54562e-06	1.12928	114
RAP1_SCPD ( rmaccca ) in FHL1_RAPA	1	1.72571e-06	1.67507	214
RAP1_SCPD ( rmaccca ) in FHL1_H2O2Hi	1	0.000580928	1.12081	186
rCAR1_SCPD ( agccgcsa ) in UME6_H2O2Hi	1	0.527337	0.393355	373
RCS1_YPD ( gggtgca ) in RCS1_SM	1	0.980804	0.615291	85
RCS1_YPD ( gggtgca ) in AFT2_H2O2Hi	1	0.164207	1.08088	170
RCS1_YPD ( gggtgca ) in RCS1_H2O2Hi	1	0.012742	0.271397	106
RCS1_YPD ( gggtgca ) in AFT2_H2O2Lo	1	0.00582901	0.256587	209
RCS1_YPD ( gggtgca ) in PUT3_H2O2Lo	1	0.0154225	0.315201	156
RCS1_Kellis ( rvaccctd ) in NRG1_H2O2Hi	1	0.156491	1.00709	274
RCS1_Kellis ( rvaccctd ) in AFT2_H2O2Lo	1	0.00161454	1.14328	209
RCS1_Kellis ( rvaccctd ) in NRG1_H2O2Lo	1	0.934523	1.6156	122
RCS1_YPD ( tgcaccc ) in RCS1_SM	1	0.980804	0.615291	85
RCS1_YPD ( tgcaccc ) in AFT2_H2O2Hi	1	0.164207	1.08088	170
RCS1_YPD ( tgcaccc ) in RCS1_H2O2Hi	1	0.012742	0.271397	106
RCS1_YPD ( tgcaccc ) in AFT2_H2O2Lo	1	0.00582901	0.256587	209
RCS1_YPD ( tgcaccc ) in PUT3_H2O2Lo	1	0.0154225	0.315201	156
REB1_lee reduce ( ttacccg ) in REB1_H2O2Hi	1	0.209622	1.31455	270
REB1_lee reduce ( ttacccg ) in UME6_H2O2Hi	1	0.139648	0.688098	373
REB1_lee reduce ( ttacccg ) in RCS1_H2O2Lo	1	0.177435	0.247965	406
REB1_Kellis ( rttacccgrm ) in REB1_H2O2Hi	1	0.0487504	1.4604	270
REB1_Kellis ( rttacccgrm ) in RCS1_H2O2Lo	1	0.795855	1.7689	406
REB1_SCPD ( yyacccg ) in REB1_H2O2Hi	1	0.00869958	1.02071	270
REB1_SCPD ( yyacccg ) in UME6_H2O2Hi	1	0.164207	1.27319	373
REB1_SCPD ( yyacccg ) in RCS1_H2O2Lo	1	0.0154225	0.949541	406
RPN4_YPD ( ggtggcra ) in RPN4_H2O2Lo	1	0.110737	1.39801	177
Rpn4/Met4_Kellis ( ttttgccaccg ) in RPN4_H2O2Lo	1	0.779641	5.37595e-11	177
SFF_SCPD ( gtmaacaa ) in FKH2_H2O2Hi	1	0.079618	0.757983	331
SFF_SCPD ( gtmaacaa ) in FKH2_H2O2Lo	1	0.653875	0.640791	67
SKN7_lee reduce ( gccnnggc ) in SKN7_H2O2Lo	1	0.0296913	-1.49087e-15	288
SKN7_lee reduce ( gccnnggc ) in SKN7_HEAT	1	0.0242544	4.33271e-11	77
sporulation_chu reduce ( gataag ) in DAL81_RAPA	1	0.012742	0.75541	200
sporulation_chu reduce ( gataag ) in GAT1_RAPA	1	0.012742	1.13448	111
sporulation_chu reduce ( gataag ) in GCN4_RAPA	1	0.334917	0.286798	324
sporulation_chu reduce ( gataag ) in GLN3_RAPA	1	0.0899964	1.99524	147
sporulation_chu reduce ( gcggcta ) in UME6_H2O2Hi	1	0.079618	0.637343	373
STE12_lee reduce ( tgaaaca ) in DIG1_Alpha	1	0.079618	0.66625	110
STE12_lee reduce ( tgaaaca ) in STE12_Alpha	1	0.000206663	0.702571	220
STE12_lee reduce ( tgaaaca ) in TEC1_Alpha	1	0.000580928	0.568128	133
STE12_lee reduce ( tgaaaca ) in STE12_BUT14	1	0.0128122	0.892599	214
SWI4_lee reduce ( tttcgcg ) in MBP1_H2O2Hi	1	0.00173292	0.728086	362
SWI4_lee reduce ( crcgaaa ) in MBP1_H2O2Hi	1	0.000580928	1.0361	362
SWI5_SCPD ( kgctgr ) in FHL1_SM	1	0.418308	1.98897	287
SWI5_SCPD ( kgctgr ) in RAP1_SM	0.946233	0.0782738	1.06878	387
SWI5_SCPD ( kgctgr ) in SOK2_BUT14	1	0.397939	0.949972	211
TBF1 Glycolysis_Kellis ( GKBAGGGT ) in RCS1_H2O2Lo	1	0.100632	1.18816	406
telo?_lee reduce ( cacacac ) in AFT2_H2O2Hi	1	0.646774	2.61398	170
telo?_lee reduce ( cacacac ) in MAL33_H2O2Hi	1	0.574797	2.62989	128
Unknown_Kellis ( CGCnnnnnnnnnnnnnnBCGB ) in DAL81_SM	1	0.288038	1.11081	181
Unknown_Kellis ( CGCnnnnnnnnnnnnnnBCGB ) in MBP1_H2O2Hi	1	0.334917	0.710669	362
Unknown_Kellis ( CGCnnnnnnnnnnnnnnBCGB ) in NRG1_H2O2Hi	1	0.283348	0.417031	274
Unknown_Kellis ( CGCnnnnnnnnnnnnnnBCGB ) in SOK2_BUT14	1	0.00582901	0.421269	211
Unknown_Kellis ( CCGSnnnnnGVC ) in DAL81_SM	1	0.374762	1.05597	181
Unknown_Kellis ( CCGSnnnnnGVC ) in MAL33_H2O2Hi	1	0.0535136	1.4755	128
Unknown_Kellis ( CCGSnnnnnGVC ) in NRG1_H2O2Hi	1	0.816013	2.38662	274
Unknown_Kellis ( CCGSnnnnnGVC ) in SKN7_H2O2Lo	1	0.230614	1.89229	288
Unknown_Kellis ( SCGKnnnnKCGD ) in DAL81_SM	1	0.0695611	1.16039	181
Unknown_Kellis ( SCGKnnnnKCGD ) in FHL1_SM	1	0.100987	0.671036	287
Unknown_Kellis ( SCGKnnnnKCGD ) in UME6_H2O2Hi	1	0.574797	1.81175	373
Unknown_Kellis ( sgcgcgrb ) in UME6_H2O2Hi	1	0.650789	1.47129	373
Unknown_ ( tccgcgg ) in NRG1_H2O2Hi	1	0.312035	0.663517	274
Unknown_ ( tccgcgg ) in SOK2_BUT14	1	0.012742	0.488853	211
Unknown_ ( tccgyggr ) in NRG1_H2O2Hi	1	0.0899964	0.701556	274
Unknown_ ( tccgyggr ) in MSN2_Acid	1	0.00582901	0.756712	145
Unknown_ ( tccgyggr ) in SOK2_BUT14	1	0.000580928	0.64358	211
Unknown_reduce ( ccgnnnnnnnccg ) in UME6_H2O2Hi	1	0.668964	0.921295	373
Unknown_Kellis ( ctcsgcs ) in UME6_H2O2Hi	1	0.673037	0.143782	373
Unknown_Kellis ( CCGHVGGM ) in FHL1_SM	1	0.177435	1.51392	287
Unknown_Kellis ( CCGHVGGM ) in UME6_H2O2Hi	1	0.137331	0.472735	373
XBP1_Kellis ( tyytcgaga ) in XBP1_H2O2Lo	1	0.209622	1.09945	173
YAP1_lee reduce ( ttastaa ) in MSN4_H2O2Hi	1	0.000580928	8.81834e-15	195
YAP1_lee reduce ( ttastaa ) in YAP7_H2O2Hi	1	3.35308e-07	-1.55431e-15	276
YAP1_lee reduce ( ttastaa ) in YAP1_H2O2Lo	1	2.57207e-11	4.33345e-11	125
YAP1_lee reduce ( ttastaa ) in YAP7_H2O2Lo	1	7.88451e-10	8.69146e-15	243
YAP5_lee reduce ( tcggcgg ) in RAP1_SM	1	0.00578622	1.4949	387
YAP5_lee reduce ( tcggcgg ) in UME6_H2O2Hi	1	0.404469	0.855502	373
location bias or orientation bias in yellow
high conservation among promoters in red
