# Supplementary material for: Genome-scale study of the importance of binding site context for transcription factor binding and gene regulation
Source: BMC Bioinformatics. 2008 Nov 17;9:484. doi: 10.1186/1471-2105-9-484 (PMC2629780; doi:10.1186/1471-2105-9-484)
Supplement: Additional file 2 — Analysis of motif context in promoters of co-expressed genes. The data provided show the results of Context finder for all motif – experiment pairs from the co-expression data. For each such pair the following values are provided: significance of orientation bias (p-value), significance of location bias (p-value), dispersion and the number of selected promoters. The results in this file are summarized in the third row of Table 1. [file 1471-2105-9-484-S2.xls]

## Sheet: beer_pvals
	orientation bias p-value	location bias p-value	dispersion	nr selected promoters
CIN5_Lee reduce ( mttayrtaak ) in group 44	1	4.55038e-11	7.96993e-11	20
FKH1_lee reduce ( gtaaaca ) in group 45	0.184389	0.200706	1.90453	18
FKH1/2_Kellis ( ttgtttacnttt ) in group 45	0.0350511	0.533126	7.83661e-11	18
HAP4_lee reduce ( ccaatca ) in group 20	0.189361	0.000764621	0.0650864	58
HSF1_lee reduce ( ttctrgaa ) in group 46	1	0.00772995	0.00118918	17
HSF1_lee reduce ( gaannttcnngaa ) in group 46	0.955415	0.494184	0.0642602	17
MBP1_lee reduce ( acgcgt ) in group 30	1	3.06764e-14	3.18806e-11	52
MBP1_Kellis ( tkacgcgtt ) in group 30	0.669548	0.00772995	0.148881	52
MSN2-4_ESR reduce ( agggg ) in group 5	0.0346249	0.0275162	0.589434	89
MSN2-4_ESR reduce ( agggg ) in group 7	0.033002	0.00289314	0.622174	84
PAC_ESR reduce ( cgatgag ) in group 4	0.234572	0.00289314	1.03807	114
PAC_ESR reduce ( cgatgag ) in group 10	0.415597	0.032022	0.604927	77
PAC_ESR reduce ( cgatgag ) in group 25	0.481169	0.120745	1.13513	54
PAC_ESR reduce ( cgatgag ) in group 26	0.341331	0.0947606	0.19445	53
RAP1_YPD ( ccrtaca ) in group 1	3.07669e-08	6.50716e-12	0.796758	138
RAP1_SCPD ( rmaccca ) in group 1	0.00163161	2.27337e-06	0.874049	138
RLM1_boorsma reduce ( tawwwwtagm ) in group 44	0.0164892	2.29195e-06	1.39678	20
RPN4_YPD ( ggtggcra ) in group 28	0.126903	0.0049809	0.276192	53
rRPE_ESR reduce ( aaaattt ) in group 4	1	1.68918e-12	0.493128	114
rRPE_ESR reduce ( aaaattt ) in group 10	0.817722	0.0932744	0.289206	77
rRPE_ESR reduce ( aaaattt ) in group 26	1	0.000427496	0.529441	53
SWI4_lee reduce ( tttcgcg ) in group 30	0.234572	0.101925	1.70498	52
SWI4_lee reduce ( crcgaaa ) in group 30	0.55716	0.00772995	0.850913	52
SWI5_SCPD ( kgctgr ) in group 44	0.0962458	0.0832234	2.57308	20
UPC2_erg reduce ( tcgttta ) in group 44	1.93267e-05	0.00525924	6.6555e-11	20
YAP1_lee reduce ( ttastaa ) in group 38	1	3.98961e-10	4.33269e-11	33
location bias or orientation bias in yellow
high conservation among promoters in red
