# Supplementary material for: Genome-scale study of the importance of binding site context for transcription factor binding and gene regulation
Source: BMC Bioinformatics. 2008 Nov 17;9:484. doi: 10.1186/1471-2105-9-484 (PMC2629780; doi:10.1186/1471-2105-9-484)
Supplement: Additional file 3 — Correlation between motif frequency and nucleosome occupancy. The data provided show the correlation between motif frequency and nucleosome occupancy for all motif – experiment pairs from the DNA binding data. The results in this file are summarized in Figure 5b. [file 1471-2105-9-484-S3.xls]

## Sheet: harbison_all_cor_plotwin100
	Correlation between motif frequency and nucleosome occupancy	Location bias
ABF1_Lee reduce ( cgtnnnnnntga ) in ABF1_YPD	-0.571174653495981	T
ABF1_Kellis ( ycgtnnnnmrygay ) in ABF1_YPD	-0.61372588750019	F
ADR1_SCPD ( tctcc ) in INO4_YPD	-0.0863560286953301	F
ATF1_SCPD ( acgtca ) in SKO1_YPD	-0.287034129362306	F
BAS1_Lee reduce ( tgactcc ) in BAS1_YPD	0.151276757414251	F
CAT8_Boer reduce ( ccgnnnnnccg ) in SUT1_YPD	-0.234455802393095	F
CBF1/PHO4_Kellis ( rtcacgtgv ) in CBF1_YPD	-0.341903927844263	F
CBF1/PHO4_Kellis ( rtcacgtgv ) in MET4_YPD	-0.698504188997125	F
CBF1/PHO4_Kellis ( rtcacgtgv ) in TYE7_YPD	0.544774082106737	F
CIN5_Lee reduce ( mttayrtaak ) in CIN5_YPD	-0.341103557985021	T
CPF1_SCPD ( tcacgtg ) in CBF1_YPD	-0.431900651149398	F
CPF1_SCPD ( tcacgtg ) in MET4_YPD	-0.71397843066454	T
CPF1_SCPD ( tcacgtg ) in TYE7_YPD	0.257159231067330	F
FKH1_lee reduce ( gtaaaca ) in FKH1_YPD	0.126628428275378	F
FKH1_lee reduce ( gtaaaca ) in FKH2_YPD	-0.306784954114009	F
FKH1_lee reduce ( gtaaaca ) in NDD1_YPD	0.147464004601766	F
FKH1/2_Kellis ( ttgtttacnttt ) in FKH1_YPD	0.166621193046956	F
FKH1/2_Kellis ( ttgtttacnttt ) in FKH2_YPD	0.0226254605050781	F
GCN4_Lee reduce ( gagtca ) in BAS1_YPD	-0.179274419960168	F
GCN4_Lee reduce ( gagtca ) in GCN4_YPD	-0.0141145687692627	T
GCN4_lee reduce ( tgactca ) in GCN4_YPD	0.0578126733788371	F
GCN4_Kellis ( atgactcwt ) in GCN4_YPD	0.215448219042979	F
GCR1_SCPD ( cwtcc ) in FHL1_YPD	-0.774042586029342	T
HAP1_SCPD ( cggnnntancgg ) in HAP1_YPD	-0.173897846935237	F
HAP4_lee reduce ( ccaatca ) in HAP4_YPD	-0.533986849207473	T
INO_SCPD ( atgtgaaww ) in INO2_YPD	-0.426133155217484	F
INO_SCPD ( atgtgaaww ) in INO4_YPD	-0.512310624832264	F
INO4_lee reduce ( gcaygtg ) in CBF1_YPD	-0.229951640538934	F
INO4_lee reduce ( gcaygtg ) in INO2_YPD	0.133255625538481	F
INO4_lee reduce ( gcaygtg ) in INO4_YPD	-0.117360520333230	F
INO4_lee reduce ( gcaygtg ) in MET4_YPD	-0.460967649865742	F
MBP1_lee reduce ( acgcgt ) in MBP1_YPD	-0.497116084736608	T
MBP1_lee reduce ( acgcgt ) in SWI4_YPD	-0.226565189582725	T
MBP1_lee reduce ( acgcgt ) in SWI6_YPD	-0.191952991788996	T
MBP1_Kellis ( tkacgcgtt ) in MBP1_YPD	-0.185274902073536	F
MCM1_lee reduce ( tccnnnnnngga ) in MCM1_YPD	-0.328800537399843	T
MCM1_SCPD ( ccnnnwwrgg ) in MCM1_YPD	-0.0629225947692677	F
MCM1_SCPD ( ccnnnwwrgg ) in NDD1_YPD	-0.26800658224202	F
MCM1_SCPD ( ccnnnwwrgg ) in SKN7_YPD	0.168946383553604	F
MCM1_SCPD ( ccnnnwwrgg ) in SWI4_YPD	-0.313716911346645	T
MCM1_SCPD ( ccnnnwwrgg ) in SWI6_YPD	-0.417015465670785	T
meiosis_Kellis ( tsggcggctaww ) in UME6_YPD	-0.0138881389775060	F
MIG1_migmig reduce ( cggggta ) in RAP1_YPD	0.455537272187926	F
MSE_SCPD ( crcaaaw ) in SUM1_YPD	-0.664153402057684	F
MSN2-4_ESR reduce ( agggg ) in CIN5_YPD	0.110179851842488	F
MSN2-4_ESR reduce ( agggg ) in YAP6_YPD	0.05571389454436	F
NBF_SCPD ( atgygraww ) in INO4_YPD	-0.450167980097308	F
Novel Filamenat_Kellis ( TYCGKRM ) in FHL1_YPD	-0.52185406445656	T
Novel Filamenat_Kellis ( TYCGKRM ) in RAP1_YPD	-0.511717754627288	F
Novel Filamenat_Kellis ( gcccgg ) in SKN7_YPD	-0.326146459464176	F
Novel Filamenta_Kellis ( scgnhggs ) in HAP1_YPD	0.240362568296061	F
Novel Filamenta_Kellis ( scgnhggs ) in RAP1_YPD	0.0235357244290023	F
Novel Filamenta_Kellis ( scgnhggs ) in SWI4_YPD	-0.459221552279185	F
Novel Filamenta_Kellis ( scgnhggs ) in UME6_YPD	-0.101734561594272	F
Novel Filamenta_Kellis ( yccgsggs ) in UME6_YPD	0.00449199022320319	F
NRG1_lee reduce ( aggcaca ) in NRG1_YPD	-0.627158265240124	F
NRG1_lee reduce ( aggcaca ) in PHD1_YPD	-0.073957296565167	F
PHO4_SCPD ( cacgtk ) in CBF1_YPD	-0.68777760247375	T
PHO4_SCPD ( cacgtk ) in TYE7_YPD	0.122789407496367	T
PHO4_YPD ( cacgtg ) in CBF1_YPD	-0.535220233972388	T
PHO4_YPD ( cacgtg ) in INO4_YPD	-0.378289686105521	F
PHO4_YPD ( cacgtg ) in MET4_YPD	-0.808208750265884	T
PHO4_YPD ( cacgtg ) in TYE7_YPD	0.325057685072507	T
Put3_Kellis ( YCSknnnnnnnnnKCGG ) in UME6_YPD	0.438565076503131	F
PUT3_SCPD ( cggnnnnnnnnnnccg ) in PUT3_YPD	-0.336519821963678	F
RAP1_YPD ( ccrtaca ) in FHL1_YPD	-0.217308005756763	T
RAP1_YPD ( ccrtaca ) in GAT3_YPD	-0.182544807429444	T
RAP1_YPD ( ccrtaca ) in PDR1_YPD	-0.496706081433087	T
RAP1_YPD ( ccrtaca ) in RAP1_YPD	-0.57586584402919	T
RAP1_YPD ( ccrtaca ) in RGM1_YPD	0.0356456699276350	T
RAP1_YPD ( ccrtaca ) in YAP5_YPD	-0.124623898044421	T
RAP1_SCPD ( rmaccca ) in FHL1_YPD	-0.244840285856183	T
RAP1_SCPD ( rmaccca ) in GAT3_YPD	-0.523215144883703	F
RAP1_SCPD ( rmaccca ) in RAP1_YPD	-0.695561969460023	T
rCAR1_SCPD ( agccgcsa ) in UME6_YPD	-0.0133137910861355	F
REB1_lee reduce ( ttacccg ) in REB1_YPD	-0.0800106617659003	F
REB1_lee reduce ( ttacccg ) in UME6_YPD	0.294126900211019	F
REB1_lee reduce ( ttacccg ) in YDR026c_YPD	0.0583283031584782	F
REB1_Kellis ( rttacccgrm ) in REB1_YPD	-0.0583686558008038	F
REB1_SCPD ( yyacccg ) in REB1_YPD	-0.123261225723210	F
REB1_SCPD ( yyacccg ) in UME6_YPD	-0.361590825187875	F
REB1_SCPD ( yyacccg ) in YDR026c_YPD	-0.0375011125214062	T
RLM1_boorsma reduce ( tawwwwtagm ) in RLM1_YPD	-0.19929478796601	T
RLM1_lee reduce ( ctawwwwtag ) in RLM1_YPD	0.336332282144334	T
SFF_SCPD ( gtmaacaa ) in FKH1_YPD	-0.0692596565882164	F
SFF_SCPD ( gtmaacaa ) in FKH2_YPD	0.0883423359207897	F
sporulation_chu reduce ( ttgtgtc ) in SUM1_YPD	-0.380827241467675	F
sporulation_chu reduce ( ccacag ) in MET4_YPD	-0.497310369324952	F
sporulation_chu reduce ( gcggcta ) in UME6_YPD	-0.309438005492996	F
STE12_lee reduce ( tgaaaca ) in DIG1_YPD	-0.587521964999547	T
STE12_lee reduce ( tgaaaca ) in STE12_YPD	-0.659872601302667	T
SWI4_lee reduce ( tttcgcg ) in MBP1_YPD	0.285459124225624	T
SWI4_lee reduce ( tttcgcg ) in STB1_YPD	0.0444958340054217	T
SWI4_lee reduce ( tttcgcg ) in SWI4_YPD	0.461860653776988	T
SWI4_lee reduce ( tttcgcg ) in SWI6_YPD	0.516580321624396	T
SWI4_lee reduce ( crcgaaa ) in MBP1_YPD	-0.649238753418166	T
SWI4_lee reduce ( crcgaaa ) in SWI4_YPD	-0.463786207124805	T
SWI4_lee reduce ( crcgaaa ) in SWI6_YPD	-0.394139233223258	T
telo?_lee reduce ( cacacac ) in ACE2_YPD	-0.0992448323010579	T
telo?_lee reduce ( cacacac ) in MBP1_YPD	-0.592171481403286	F
Unknown_Kellis ( CGGnnnnnnnnnnnnnKCGV ) in SKN7_YPD	-0.227613425774669	F
Unknown_Kellis ( CGCnnnnnnnnnnnnnnBCGB ) in SKN7_YPD	0.0910741651452536	T
Unknown_Kellis ( CGCnnnnnnnnnnnnnnBCGB ) in SWI4_YPD	-0.336709860506702	F
Unknown_Kellis ( SCGKnnnnKCGD ) in SKN7_YPD	-0.0281253328970189	F
Unknown_Kellis ( SCGKnnnnKCGD ) in SWI4_YPD	-0.175996288325123	F
Unknown_ ( tccgyggr ) in CIN5_YPD	0.69157895271571	F
Unknown_ ( tccgyggr ) in YAP6_YPD	0.640854215191982	F
Unknown_reduce ( ccgnnnnnnnccg ) in CIN5_YPD	-0.182104347410449	F
Unknown_reduce ( ccgnnnnnnnccg ) in UME6_YPD	-0.175780540730343	F
Unknown_Kellis ( ctcsgcs ) in UME6_YPD	0.0459951628223461	F
Unknown_Kellis ( tgnkagcgccg ) in SNT2_YPD	0.422837899437211	F
YAP1_lee reduce ( ttastaa ) in CAD1_YPD	-0.121850031678749	T
YAP5_lee reduce ( tcggcgg ) in RAP1_YPD	0.535267824189905	T
YAP5_lee reduce ( tcggcgg ) in UME6_YPD	0.070049778887529	F
YAP5_lee reduce ( tcggcgg ) in YAP5_YPD	0.208545256149371	T
ABF1_Kellis ( ycgtnnnnmrygay ) in RPN4_H2O2Lo	-0.0721815685088224	F
ADR1_SCPD ( tctcc ) in DAL81_SM	-0.0091144164224606	F
ADR1_SCPD ( tctcc ) in UME6_H2O2Hi	0.500094448723051	F
ADR1_SCPD ( tctcc ) in SOK2_BUT14	-0.252744118539241	T
AP-1_SCPD ( ttantaa ) in YAP7_H2O2Hi	-0.526093910318244	T
AP-1_SCPD ( ttantaa ) in YAP1_H2O2Lo	-0.183335386068677	T
AP-1_SCPD ( ttantaa ) in YAP7_H2O2Lo	-0.456638265904611	T
CAT8_Boer reduce ( ccgnnnnnccg ) in NRG1_H2O2Hi	0.219586059780682	F
CBF1/PHO4_Kellis ( rtcacgtgv ) in CBF1_SM	-0.53957905710662	F
CBF1/PHO4_Kellis ( rtcacgtgv ) in MET32_SM	-0.600035616278929	T
CIN5_Lee reduce ( mttayrtaak ) in CIN5_H2O2Hi	0.0707235011246182	T
CIN5_Lee reduce ( mttayrtaak ) in CIN5_H2O2Lo	-0.306222394653384	T
CPF1_SCPD ( tcacgtg ) in CBF1_SM	-0.73821002071224	T
CPF1_SCPD ( tcacgtg ) in MET32_SM	-0.587528868047701	T
FKH1_lee reduce ( gtaaaca ) in FKH2_H2O2Hi	-0.235290078027972	F
FKH1_lee reduce ( gtaaaca ) in FKH2_H2O2Lo	-0.403532029764639	F
FKH1/2_Kellis ( ttgtttacnttt ) in FKH2_H2O2Hi	0.113951384188214	F
GAL4_lee reduce ( cggnnnnnnnnnnnccg ) in GAL4_GAL	0.184802970461979	T
GAL4_lee reduce ( cggnnnnnnnnnnnccg ) in GAL4_RAFF	0.0217604390242136	T
GCN4_Lee reduce ( gagtca ) in GCN4_SM	-0.414794235265587	T
GCN4_Lee reduce ( gagtca ) in LEU3_SM	-0.410188705740612	F
GCN4_Lee reduce ( gagtca ) in DAL81_RAPA	-0.15986090345019	F
GCN4_Lee reduce ( gagtca ) in GCN4_RAPA	-0.219677953785748	T
GCN4_lee reduce ( tgactca ) in GCN4_SM	-0.0392840945269812	T
GCN4_lee reduce ( tgactca ) in DAL81_RAPA	-0.378728574111124	F
GCN4_lee reduce ( tgactca ) in GCN4_RAPA	0.0780610485034567	T
GCN4_Kellis ( atgactcwt ) in GCN4_SM	-0.705621848237292	F
GCN4_Kellis ( atgactcwt ) in GCN4_RAPA	-0.167670773174413	F
GCR1_SCPD ( cwtcc ) in FHL1_SM	-0.901672312421014	T
GCR1_SCPD ( cwtcc ) in FHL1_RAPA	-0.849120198070531	T
GCR1_SCPD ( cwtcc ) in FHL1_H2O2Hi	-0.809244923629216	T
HAP4_lee reduce ( ccaatca ) in HAP2_RAPA	-0.403051901799362	F
HSF1_lee reduce ( ttctrgaa ) in HSF1_H2O2Hi	-0.4253288827051	T
HSF1_lee reduce ( ttctrgaa ) in HSF1_H2O2Lo	0.0456953420386408	T
HSF1_lee reduce ( gaannttcnngaa ) in HSF1_H2O2Hi	-0.0999421668502621	F
HSF1_lee reduce ( gaannttcnngaa ) in HSF1_H2O2Lo	-0.0690731909999229	F
HSF1_lee reduce ( gaannttcnngaa ) in MSN2_H2O2Lo	-0.146894237412078	F
HSF1_lee reduce ( gaannttcnngaa ) in MSN2_Acid	-0.150379996922581	F
HSF1_lee reduce ( tctagaa ) in HSF1_H2O2Hi	-0.527801720569061	T
HSF1_lee reduce ( tctagaa ) in HSF1_H2O2Lo	-0.540634169604108	T
HSTF_SCPD ( ttcnngaa ) in HSF1_H2O2Hi	-0.668119195334844	T
HSTF_SCPD ( ttcnngaa ) in HSF1_H2O2Lo	-0.691434983777828	T
INO4_lee reduce ( gcaygtg ) in CBF1_SM	-0.537030594047075	F
INO4_lee reduce ( gcaygtg ) in PHO4_Pi-	-0.271771972430874	F
Leu3_Kellis ( ccsgtancgg ) in LEU3_SM	0.204863787699112	F
MBP1_lee reduce ( acgcgt ) in MBP1_H2O2Hi	-0.720717662239263	T
MBP1_lee reduce ( acgcgt ) in MBP1_H2O2Lo	-0.167583604926881	T
MBP1_Kellis ( tkacgcgtt ) in MBP1_H2O2Hi	0.181847463676729	F
MBP1_Kellis ( tkacgcgtt ) in MBP1_H2O2Lo	-0.137367886020561	F
MCM1_Kellis ( tkcccnnnnggg ) in FHL1_H2O2Hi	0.487910903444882	F
MCM1_lee reduce ( tccnnnnnngga ) in ARG80_SM	-0.648462610431054	F
MCM1_lee reduce ( tccnnnnnngga ) in MCM1_Alpha	0.0897846732355828	T
MCM1_lee reduce ( tccnnnnnngga ) in ASH1_BUT14	-0.359995735268755	F
MCM1_lee reduce ( tccnnnnnngga ) in SOK2_BUT14	-0.356700562818894	T
MCM1_SCPD ( ccnnnwwrgg ) in FKH2_H2O2Hi	-0.444066722988146	T
MCM1_SCPD ( ccnnnwwrgg ) in MBP1_H2O2Hi	-0.513288330137345	T
MCM1_SCPD ( ccnnnwwrgg ) in NRG1_H2O2Hi	-0.633631393348378	F
MCM1_SCPD ( ccnnnwwrgg ) in SKN7_H2O2Lo	-0.0663564504657105	F
MCM1_SCPD ( ccnnnwwrgg ) in MSN2_Acid	-0.463800025370506	F
MCM1_SCPD ( ccnnnwwrgg ) in MCM1_Alpha	-0.529635217285719	T
meiosis_Kellis ( tsggcggctaww ) in UME6_H2O2Hi	-0.216896680003364	F
MIG1_Kellis ( TWCCCCM ) in UME6_H2O2Hi	0.318271149460527	F
MSN2-4_ESR reduce ( agggg ) in DAL81_SM	-0.37913925986267	F
MSN2-4_ESR reduce ( agggg ) in MOT3_H2O2Hi	0.149697014979505	F
MSN2-4_ESR reduce ( agggg ) in NRG1_H2O2Hi	-0.579702379170749	F
MSN2-4_ESR reduce ( agggg ) in CIN5_H2O2Lo	0.0196741257740040	F
MSN2-4_ESR reduce ( agggg ) in SKN7_H2O2Lo	-0.33804820564577	F
MSN2-4_ESR reduce ( agggg ) in SOK2_BUT14	-0.151479532485984	T
Novel Facilitat_Kellis ( CCGAnnnTCGG ) in PHO2_H2O2Hi	0.419928130159621	F
Novel Filamenat_Kellis ( TYCGKRM ) in FHL1_SM	-0.63960186746876	T
Novel Filamenat_Kellis ( TYCGKRM ) in RAP1_SM	-0.501261386358825	F
Novel Filamenat_Kellis ( TYCGKRM ) in FHL1_RAPA	-0.638579997359143	F
Novel Filamenat_Kellis ( TYCGKRM ) in FHL1_H2O2Hi	-0.573672265032244	F
Novel Filamenat_Kellis ( gcccgg ) in GLN3_SM	-0.488173836949217	F
Novel Filamenta_Kellis ( scgnhggs ) in DAL81_SM	0.0439088687057496	T
Novel Filamenta_Kellis ( scgnhggs ) in FHL1_SM	0.32537894096647	F
Novel Filamenta_Kellis ( scgnhggs ) in RAP1_SM	0.0346865889852935	F
Novel Filamenta_Kellis ( scgnhggs ) in FHL1_RAPA	0.544380577318115	F
Novel Filamenta_Kellis ( scgnhggs ) in FHL1_H2O2Hi	0.254747801543463	F
Novel Filamenta_Kellis ( scgnhggs ) in NRG1_H2O2Hi	-0.108338482893742	F
Novel Filamenta_Kellis ( scgnhggs ) in ROX1_H2O2Hi	-0.22154596826001	T
Novel Filamenta_Kellis ( scgnhggs ) in UME6_H2O2Hi	0.0900325196666737	F
Novel Filamenta_Kellis ( scgnhggs ) in SOK2_BUT14	0.239858709636133	F
Novel Filamenta_Kellis ( scgnhggs ) in PHD1_BUT90	0.216407319608777	F
Novel Filamenta_Kellis ( yccgsggs ) in UME6_H2O2Hi	0.135747339409892	F
OSMO sorbitol_sorbitol reduce ( tatgacg ) in NRG1_H2O2Hi	0.272143867361462	F
PDR3_SCPD ( tccgygga ) in SOK2_BUT14	0.0493461581983808	T
PHO4_SCPD ( cacgtk ) in CBF1_SM	-0.708872388622134	T
PHO4_SCPD ( cacgtk ) in MBP1_H2O2Hi	-0.328948064969991	F
PHO4_SCPD ( cacgtk ) in PHO4_Pi-	-0.483231676315785	F
PHO4_YPD ( cacgtg ) in CBF1_SM	-0.676430584237447	T
PHO4_YPD ( cacgtg ) in MET32_SM	-0.676428830513301	T
PHO4_YPD ( cacgtg ) in PHO4_Pi-	-0.542215326111622	F
Put3_Kellis ( YCSknnnnnnnnnKCGG ) in UME6_H2O2Hi	0.300072306644968	F
RAP1_YPD ( ccrtaca ) in FHL1_SM	-0.370956057537606	T
RAP1_YPD ( ccrtaca ) in RAP1_SM	-0.745764195627534	T
RAP1_YPD ( ccrtaca ) in SFP1_SM	-0.447726651483019	T
RAP1_YPD ( ccrtaca ) in FHL1_RAPA	-0.399010739957968	T
RAP1_YPD ( ccrtaca ) in FHL1_H2O2Hi	-0.170804448588224	T
RAP1_SCPD ( rmaccca ) in FHL1_SM	-0.165782125945647	T
RAP1_SCPD ( rmaccca ) in RAP1_SM	-0.5141932248743	T
RAP1_SCPD ( rmaccca ) in SFP1_SM	-0.0701061734286094	T
RAP1_SCPD ( rmaccca ) in FHL1_RAPA	0.342896404210242	T
RAP1_SCPD ( rmaccca ) in FHL1_H2O2Hi	0.383366977291092	T
rCAR1_SCPD ( agccgcsa ) in UME6_H2O2Hi	-0.180316440132008	F
RCS1_YPD ( gggtgca ) in RCS1_SM	-0.01319933973565	F
RCS1_YPD ( gggtgca ) in AFT2_H2O2Hi	0.0809144792288897	F
RCS1_YPD ( gggtgca ) in RCS1_H2O2Hi	0.337075910910032	T
RCS1_YPD ( gggtgca ) in AFT2_H2O2Lo	0.173762262563344	T
RCS1_YPD ( gggtgca ) in PUT3_H2O2Lo	0.419983590750719	T
RCS1_Kellis ( rvaccctd ) in NRG1_H2O2Hi	-0.758202821184679	F
RCS1_Kellis ( rvaccctd ) in AFT2_H2O2Lo	-0.685162372878739	T
RCS1_Kellis ( rvaccctd ) in NRG1_H2O2Lo	-0.375842368208332	F
RCS1_YPD ( tgcaccc ) in RCS1_SM	-0.01319933973565	F
RCS1_YPD ( tgcaccc ) in AFT2_H2O2Hi	0.0809144792288897	F
RCS1_YPD ( tgcaccc ) in RCS1_H2O2Hi	0.337075910910032	T
RCS1_YPD ( tgcaccc ) in AFT2_H2O2Lo	0.173762262563344	T
RCS1_YPD ( tgcaccc ) in PUT3_H2O2Lo	0.419983590750719	T
REB1_lee reduce ( ttacccg ) in REB1_H2O2Hi	-0.041936438568228	F
REB1_lee reduce ( ttacccg ) in UME6_H2O2Hi	-0.0682916124185076	F
REB1_lee reduce ( ttacccg ) in RCS1_H2O2Lo	-0.376936665456317	F
REB1_Kellis ( rttacccgrm ) in REB1_H2O2Hi	0.212820111763029	T
REB1_Kellis ( rttacccgrm ) in RCS1_H2O2Lo	0.0225169835513232	F
REB1_SCPD ( yyacccg ) in REB1_H2O2Hi	-0.0110518435680988	T
REB1_SCPD ( yyacccg ) in UME6_H2O2Hi	-0.396321993407004	F
REB1_SCPD ( yyacccg ) in RCS1_H2O2Lo	-0.532561246270842	T
RPN4_YPD ( ggtggcra ) in RPN4_H2O2Lo	-0.410414482796554	F
Rpn4/Met4_Kellis ( ttttgccaccg ) in RPN4_H2O2Lo	-0.286715762943188	F
SFF_SCPD ( gtmaacaa ) in FKH2_H2O2Hi	0.00428917102586514	F
SFF_SCPD ( gtmaacaa ) in FKH2_H2O2Lo	-0.103621264209291	T
SKN7_lee reduce ( gccnnggc ) in SKN7_H2O2Lo	0.341690393119807	T
SKN7_lee reduce ( gccnnggc ) in SKN7_HEAT	-0.598472546238362	F
sporulation_chu reduce ( gataag ) in DAL81_RAPA	0.24433925611551	T
sporulation_chu reduce ( gataag ) in GAT1_RAPA	-0.353047731470939	T
sporulation_chu reduce ( gataag ) in GCN4_RAPA	0.358783196862607	F
sporulation_chu reduce ( gataag ) in GLN3_RAPA	0.271736468002537	F
sporulation_chu reduce ( gcggcta ) in UME6_H2O2Hi	-0.468425458047516	F
STE12_lee reduce ( tgaaaca ) in DIG1_Alpha	-0.276700915607348	F
STE12_lee reduce ( tgaaaca ) in STE12_Alpha	-0.793885838234045	T
STE12_lee reduce ( tgaaaca ) in TEC1_Alpha	-0.40664144267905	T
STE12_lee reduce ( tgaaaca ) in STE12_BUT14	-0.37004821316004	T
SWI4_lee reduce ( tttcgcg ) in MBP1_H2O2Hi	0.505147341248905	T
SWI4_lee reduce ( crcgaaa ) in MBP1_H2O2Hi	-0.0111878155146863	T
SWI5_SCPD ( kgctgr ) in FHL1_SM	-0.522022559786391	F
SWI5_SCPD ( kgctgr ) in RAP1_SM	-0.32888502703389	F
SWI5_SCPD ( kgctgr ) in SOK2_BUT14	0.0313119932995558	F
TBF1 Glycolysis_Kellis ( GKBAGGGT ) in RCS1_H2O2Lo	-0.414301476978506	F
telo?_lee reduce ( cacacac ) in AFT2_H2O2Hi	-0.543645864947989	F
telo?_lee reduce ( cacacac ) in MAL33_H2O2Hi	-0.236871815846676	F
Unknown_Kellis ( CGCnnnnnnnnnnnnnnBCGB ) in DAL81_SM	-0.340878242784777	F
Unknown_Kellis ( CGCnnnnnnnnnnnnnnBCGB ) in MBP1_H2O2Hi	0.0635910765608796	F
Unknown_Kellis ( CGCnnnnnnnnnnnnnnBCGB ) in NRG1_H2O2Hi	0.0972300939802655	F
Unknown_Kellis ( CGCnnnnnnnnnnnnnnBCGB ) in SOK2_BUT14	0.517919158892672	T
Unknown_Kellis ( CCGSnnnnnGVC ) in DAL81_SM	-0.313303951446071	F
Unknown_Kellis ( CCGSnnnnnGVC ) in MAL33_H2O2Hi	0.124302979625678	F
Unknown_Kellis ( CCGSnnnnnGVC ) in NRG1_H2O2Hi	0.0448416112061504	F
Unknown_Kellis ( CCGSnnnnnGVC ) in SKN7_H2O2Lo	-0.374130025261622	F
Unknown_Kellis ( SCGKnnnnKCGD ) in DAL81_SM	0.440405443104154	F
Unknown_Kellis ( SCGKnnnnKCGD ) in FHL1_SM	-0.0392891705125442	F
Unknown_Kellis ( SCGKnnnnKCGD ) in UME6_H2O2Hi	0.139806157243668	F
Unknown_Kellis ( sgcgcgrb ) in UME6_H2O2Hi	-0.426465993612993	F
Unknown_ ( tccgcgg ) in NRG1_H2O2Hi	0.0675282093276748	F
Unknown_ ( tccgcgg ) in SOK2_BUT14	-0.315653514895339	F
Unknown_ ( tccgyggr ) in NRG1_H2O2Hi	-0.840901133311867	F
Unknown_ ( tccgyggr ) in MSN2_Acid	-0.496797661589005	F
Unknown_ ( tccgyggr ) in SOK2_BUT14	0.318861980055577	F
Unknown_reduce ( ccgnnnnnnnccg ) in UME6_H2O2Hi	-0.366295153244077	F
Unknown_Kellis ( ctcsgcs ) in UME6_H2O2Hi	-0.0476431961473272	F
Unknown_Kellis ( CCGHVGGM ) in FHL1_SM	0.592128447185097	F
Unknown_Kellis ( CCGHVGGM ) in UME6_H2O2Hi	-0.193963709316820	F
XBP1_Kellis ( tyytcgaga ) in XBP1_H2O2Lo	-0.311427851762011	F
YAP1_lee reduce ( ttastaa ) in MSN4_H2O2Hi	0.0341160879392692	T
YAP1_lee reduce ( ttastaa ) in YAP7_H2O2Hi	0.258923141877966	T
YAP1_lee reduce ( ttastaa ) in YAP1_H2O2Lo	-0.137671646991358	T
YAP1_lee reduce ( ttastaa ) in YAP7_H2O2Lo	-0.464838132803527	T
YAP5_lee reduce ( tcggcgg ) in RAP1_SM	0.529498935781272	T
YAP5_lee reduce ( tcggcgg ) in UME6_H2O2Hi	0.0388261038894554	F
location bias or orientation bias in yellow
high conservation among promoters in red
